# Supplementary material for: Structuring heterogeneous biological information using fuzzy clustering of k-partite graphs
Source: BMC Bioinformatics. 2010 Oct 20;11:522. doi: 10.1186/1471-2105-11-522 (PMC3247861; doi:10.1186/1471-2105-11-522)
Supplement: Additional file 1 — MATLAB source code. Fuzzy k-partite graph clustering algorithm for MATLAB. [file 1471-2105-11-522-S1.M]

function [B,C,fs]=fuzzygraphclustering(A,varargin)
% function [B,C,fs]=fuzzygraphclustering(A,[param,value])
%
% Soft k-partite graph partitioning algorithm,
% extends Bo Long et al 'Unsupervised learning on k-partite graphs'.
% Key ideas: multiplicative update rules to minimize the Long cost function,
% optimization not on discrete space but instead soft relaxation. 
%
% Input: 
%   k-partite graph A, given as cell array with matrix A{i,j}=A{j,i}
%       describing weights between vertices of color i and those of color j
%
% Additional optional input [param,value]:
%   clusters    number of vertex clusters of given color (default [2 ...2])
%   numit       number of iterations numit (default 1000)
%   abort       abort iteration if (normalized) change of cost function is 
%                   below this treshold (default 1e-10)
%   verbose     text output (default true)
%   verbosecompact  compact text output during counting (default true)
%
% Output:
%   B   cluster k-partite graph
%   C   fuzzy clustering cell vector of the colored vertices
%   fs  cost function value in each iteration
%
% Output is such that Aij-Ci*Bij*Cj' has minimal Frobenius norm.
%
% Author: Florian Bloechl, Fabian Theis 
% http://cmb.helmholtz-muenchen.de
% This software is for non-commercial use only.
%
% ------------------------------------------------------------------------------------------------
% REFERENCE:
%   Mara L. Hartsperger, Florian Bloechl, Volker Stuempflen, Fabian J. Theis,
%       'Structuring heterogeneous biological information using fuzzy clustering of k-partite graphs',
%      BMC Bioinformatics 2010, 11:522doi:10.1186/1471-2105-11-522
% ------------------------------------------------------------------------------------------------
% EXAMPLE:
% Tripartite graph
% A=cell(3,3);
% A{1,2}=[1 1 1 1; 1 1 1 1; 0 0 1 1; 0 0 1 1;0 0 1 1;0 0 1 1; 1 1 0 0 ];
% A{1,3}=[1 1 0 0; 1 1 0 0; 1 1 0 0; 1 1 0 0;1 1 1 1;1 1 1 1; 1 1 1 1 ];
% [B,C,cost] = fuzzygraphclustering(A,'clusters',[3,2,2]);


%% input parameter scan
k=size(A,1);
if ~iscell(A) || k<2 || size(A,2)~=k, error('need symmetric cell array as input of k-partite graph'); end
% determine dimensions
n=zeros(k,1); 
for i=1:k 
    for j=1:k
        nn=size(A{i,j},1);
        if nn>0
            if n(i)==0
                n(i)=nn;
            elseif n(i)~=nn
                error('need same sizes in k-partite graph description in matrix %i %i',i,j);
            end
        end
        nn=size(A{j,i},2);
        if nn>0
            if n(i)==0
                n(i)=nn;
            elseif n(i)~=nn
                error('need same sizes in k-partite graph description in matrix %i %i',j,i);
            end
        end
    end
end
if min(n)==0, error('need at least one connectivity matrix per column'); end

p=inputParser;
p.addParamValue('clusters', repmat(2,k,1), @(x)isvector(x) && length(x)==k);
p.addParamValue('numit', 1000, @(x)x>0 && mod(x,1)==0);
p.addParamValue('abort', 1e-10, @(x)x>=0);
p.addParamValue('verbose', true, @islogical);
p.addParamValue('verbosecompact', true, @islogical);
p.parse(varargin{:});
res=p.Results;
r=res.clusters;

if res.verbose
    fprintf('starting fuzzygraphclustering of %i-partite graph with partition sizes: ',k);
    disp(n');
end

%% (possibly) symmetrize or fill up lower (or upper) triangular part of A
for i=1:k
    for j=1:k
        if isempty(A{i,j})
            A{i,j}=A{j,i}';
        elseif ~isempty(A{j,i})
            A{i,j}=(A{i,j}+A{j,i}')/2;
        end
    end
end

%% matrix containing empty connections implying NO fit here, includes diagonal!
hasCon=zeros(k);
for i=1:k, for j=1:k, hasCon(i,j)=~isempty(A{i,j}); end, end

%% initialization
B=cell(k,k); C=cell(k,1); powerA=0;
for i=1:k
    for j=1:k
        if hasCon(i,j)
            B{i,j}=rand(r(i),r(j));
            powerA=powerA+sum(sum(A{i,j}.^2));
        end
    end
    C{i}=rand(n(i),r(i));
end

%% iteration
numchar=0; fs=[];
for it=1:res.numit
    for i=1:k 
        N=zeros(size(C{i})); D=zeros(size(C{i}));
        for j=1:k
            if hasCon(i,j)
                N=N+A{i,j}*C{j}*B{i,j}';
                D=D+C{i}*B{i,j}*C{j}'*C{j}*B{i,j}';
            end
        end
        C{i}=C{i}.*N./D; 
        C{i}=C{i}./repmat(sum(C{i},2),1,r(i));        
    end
    for i=1:k
        for j=i+1:k % save speed do half the updates, implies SYMMETRIC graph i.e. nondirected
            if hasCon(i,j)
                B{i,j}=B{i,j}.*(C{i}'*A{i,j}*C{j})./(C{i}'*C{i}*B{i,j}*C{j}'*C{j});
                B{j,i}=B{i,j}';
            end
        end
    end
    f=0;
    for i=1:k
        for j=i+1:k % save speed do half the updates, implies SYMMETRIC graph i.e. nondirected
            if hasCon(i,j)
                f=f+sum(sum((A{i,j}-C{i}*B{i,j}*C{j}').^2));
            end
        end
    end
    fs=[fs f];
    if res.verbose
        if res.verbosecompact 
            for i=1:numchar; fprintf('\b'); end
        else
            fprintf('\n');
        end
    	s=sprintf('it=%i  cost=%8.4f',it,f);
        numchar=length(s);fprintf(s);
    end
    
    if it>1 && (fs(end-1)-fs(end))/powerA<res.abort
        if res.verbose, fprintf('\ncovergence after %i iterations',it); end
        break;
    end
end

if res.verbose, fprintf('\n'); end
